# Supplementary material for: Estimation of prokaryotic supergenome size and composition from gene frequency distributions
Source: BMC Genomics. 2014 Oct 17;15(Suppl 6):S14. doi: 10.1186/1471-2164-15-S6-S14 (PMC4240607; doi:10.1186/1471-2164-15-S6-S14)
Supplement: Additional file 1 [file 1471-2164-15-S6-S14-S1.zip]

Archive with 9 entries (9 files):
- group1.pdf
- group2.pdf
- group3.pdf
- group4.pdf
- group5.pdf
- group6.pdf
- group7.pdf
- group8.pdf
- group9.pdf
